# Supplementary material for: Unveiling Vertebrate Biodiversity in Arid and Semi‐Arid Terrestrial Ecosystems Through eDNA Metabarcoding at Savanna Waterholes
Source: Evol Appl. 2026 Jan 29;19(2):e70200. doi: 10.1111/eva.70200 (PMC12855164; doi:10.1111/eva.70200)
Supplement: Supplementary file 8 — Material S1. Contains Figures S1–S4 and Table S1. Material S2. Detailed extraction protocol. Material S3. Details on ASV sequences re‐assigned from C. lupus to L. mesomelas . Material S4. Bash and R codes used for bioinformatic and statistical analyses. [file EVA-19-e70200-s004.zip]

Archive with 3 entries (3 files):
- Supplementary material 2.docx
- Supplementary material 3.docx
- Supplementary material 4.7z
